# Supplementary material for: Two new species of harvestmen (Opiliones, Eupnoi, Neopilionidae) from Waitomo, New Zealand
Source: Zookeys. 2014 Aug 14;(434):37–45. doi: 10.3897/zookeys.434.7486 (PMC4141165; doi:10.3897/zookeys.434.7486)
Supplement: XML Treatment for Forsteropsalis bona [file zookeys.434.7486-treatment1.xml]

<!DOCTYPE tp:taxon-treatment
  PUBLIC "-//TaxonX//DTD Taxonomic Treatment Publishing DTD v0 20100105//EN" "tax-treatment-NSO.dtd">
<tp:taxon-treatment xmlns:tp="http://www.plazi.org/taxpub"><tp:treatment-meta><kwd-group><label>Taxon classification</label><kwd><named-content content-type="kingdom">Animalia</named-content></kwd><kwd><named-content content-type="order">Opiliones</named-content></kwd><kwd><named-content content-type="family">Neopilionidae</named-content></kwd></kwd-group><mixed-citation publication-type="journal"><person-group><name><surname>Taylor</surname><given-names>Christopher K.</given-names></name><name><surname>Probert</surname><given-names>Anna</given-names></name></person-group><article-title>Two new species of harvestmen (Opiliones, Eupnoi, Neopilionidae) from Waitomo, New Zealand</article-title><source>Zookeys</source><day>14</day><month>8</month><year>2014</year><volume>2014</volume><issue>434</issue><fpage>37</fpage><lpage>45</lpage><pub-id pub-id-type="doi">10.3897/zookeys.434.7486</pub-id></mixed-citation></tp:treatment-meta><tp:nomenclature><tp:taxon-name>
                        <tp:taxon-name-part taxon-name-part-type="genus">Forsteropsalis</tp:taxon-name-part>
                        <tp:taxon-name-part taxon-name-part-type="species">bona</tp:taxon-name-part>
                        <object-id xmlns:xlink="http://www.w3.org/1999/xlink" content-type="zoobank" xlink:type="simple">http://zoobank.org/32F7E0A3-1CE0-41EF-B7AA-48DDAE2A529A</object-id>
                    </tp:taxon-name><tp:taxon-status xmlns:xlink="http://www.w3.org/1999/xlink" xlink:type="simple">sp. n.</tp:taxon-status><xref ref-type="fig" rid="F1">Figure 1</xref></tp:nomenclature><tp:treatment-sec sec-type="Holotype male"><title>Holotype male.</title><p><bold>WO.</bold> Lucky Strike Cave, Te Kuiti, on wall near entrance, 14 Feb 1959, K. A. J. Wise (MONZ).</p></tp:treatment-sec><tp:treatment-sec sec-type="Paratypes"><title>Paratypes.</title><p><bold>WO.</bold> 2 males, Waitomo Valley, in stream crevice outside cave entrance (shady), specimens intertwined and sluggish, 30 Mar 1959, L. G. Watson (MONZ); 1 male, Weir Cave, Stubbs Farm, Waitomo, ca. 2 m from cave entrance within a 15 cm radius of <italic><tp:taxon-name>Arachnocampa luminosa</tp:taxon-name></italic> larvae, 23 Aug 2010, A. Probert (NZAC).</p></tp:treatment-sec><tp:treatment-sec sec-type="Etymology"><title>Etymology.</title><p>From the Latin <italic>bonus</italic>, good, in contrast to the related <italic><tp:taxon-name>Forsteropsalis fabulosa</tp:taxon-name></italic>.</p></tp:treatment-sec><tp:treatment-sec sec-type="Male (n=4)"><title>Male (n=4).</title><p>Total body length 4.8–6.6; prosoma length 2.5–2.8, width 4.0–4.2. Prosoma (including ocularium) unarmed (<xref ref-type="fig" rid="F1">Fig. 1A</xref>); ground colour in alcohol orange-brown with longitudinal yellow stripes on either side of ocularium (live coloration very dark brown [almost black] with orange-yellow stripes; appendages also black). Ozopores elongate, with small flanking lobes. Opisthosoma grey-yellow. Mouthparts cream-coloured; medial side of pedipalpal coxa with dense array of sharp denticles; cervix unarmed. Coxae yellow. <italic>Chelicerae</italic> (<xref ref-type="fig" rid="F1">Fig. 1B</xref>): Segment I length 6.2–8.4; segment II 9.4–10.4. Elongate; segment I orange with lighter yellow patch at distal end, segment II dark orange-brown. Segment I denticulate, with denticles concentrated along dorsal, proventral and retroventral margins. Segment II massively inflated, evenly denticulate. Cheliceral fingers elongate, widely bowed apart; setae present on distal half of mobile finger. <italic>Pedipalps</italic>: Femur length 5.4–5.7; patella 2.2–2.4; tibia 2.8–3.1; tarsus 5.8–6.5. Distinctly elongate, yellow. Femur dorsally denticulate on proximal two-thirds; remainder of pedipalp unarmed. Setae sparse except for small concentration at prodistal end of patella; microtrichia present on tarsus and distal half of tibia; prodorsal end of patella with distinct protrusion but without definite finger-like apophysis (<xref ref-type="fig" rid="F1">Fig. 1C</xref>). Tarsal claw without ventral tooth-row. <italic>Legs</italic>: Legs I femur length 8.6–9.9, patella 1.9–2.5, tibia 8.3–9.8; leg II femur 14.3–17.2, patella 2.2–2.8, tibia 14.4–17.8; leg III femur 7.5–8.7, patella 1.7–2.3, tibia 5.3–8.2; leg IV femur 8.5–10.7, patella 1.8–2.7, tibia 10.2–10.8. Femora sparsely denticulate, particularly in proximal half; remainder of legs unarmed. Distitarsus I with strong ventral tooth at distal end of each of first five or six pseudosegments (<xref ref-type="fig" rid="F1">Fig. 1D</xref>). Tibia II with nine to fifteen pseudosegments; tibia IV with two pseudosegments. <italic>Penis</italic> (<xref ref-type="fig" rid="F1">Fig. 1E–F</xref>): Shaft subquadrate; tendon long. Bristle groups relatively long, posterior bristle group with longest bristles reaching dorsal margin in lateral view. Glans short, subtriangular in ventral view, narrowing rapidly in lateral view.</p><fig id="F1" position="float" orientation="portrait"><label>Figure 1.</label><caption><p><italic><tp:taxon-name>Forsteropsalis bona</tp:taxon-name></italic> sp. n. <bold>A</bold> dorsal view of body, holotype <bold>B</bold> lateral view of body, pedipalps and chelicerae, holotype <bold>C</bold> dorsal view of right pedipalpal patella and tibia, holotype <bold>D</bold> proximal pseudosegments of right distitarsus I (venter upwards), holotype, showing ventrodistal teeth <bold>E</bold> penis, ventral view, specimen from Waitomo Valley <bold>F</bold> penis, right lateral view, specimen from Waitomo Valley.</p></caption><graphic xmlns:xlink="http://www.w3.org/1999/xlink" xlink:href="zookeys-434-037-g001.jpg" position="float" orientation="portrait" xlink:type="simple"/></fig></tp:treatment-sec><tp:treatment-sec sec-type="Comments"><title>Comments.</title><p>Females of this species are currently unknown. <!--PageBreak--><italic><tp:taxon-name>Forsteropsalis bona</tp:taxon-name></italic> can be distinguished from most other <italic><tp:taxon-name>Forsteropsalis</tp:taxon-name></italic> species by its unarmed prosoma and enormous, sub-globose cheliceral segment II with widely bowed cheliceral fingers (<xref ref-type="bibr" rid="B9">Taylor 2011</xref>). In these features it strongly resembles <italic><tp:taxon-name>Forsteropsalis fabulosa</tp:taxon-name></italic>, and would key out to either <italic><tp:taxon-name>Forsteropsalis fabulosa</tp:taxon-name></italic> or <italic><tp:taxon-name>Forsteropsalis tumida</tp:taxon-name></italic> in the key to <italic><tp:taxon-name>Forsteropsalis</tp:taxon-name></italic> species provided by <xref ref-type="bibr" rid="B9">Taylor (2011)</xref>. These two species are synonymised below. <italic><tp:taxon-name>Forsteropsalis bona</tp:taxon-name></italic> can be distinguished from <italic><tp:taxon-name>Forsteropsalis fabulosa</tp:taxon-name></italic> by the form of the pedipalpal patella: <italic><tp:taxon-name>Forsteropsalis fabulosa</tp:taxon-name></italic> has a distinct finger-like prodistal apophysis on the patella (<xref ref-type="bibr" rid="B6">Phillipps and Grimmett 1932</xref>: Fig. C p. 732), while the patellar apophysis is almost absent in <italic><tp:taxon-name>Forsteropsalis bona</tp:taxon-name></italic> (<xref ref-type="fig" rid="F1">Fig. 1C</xref>). <italic><tp:taxon-name>Forsteropsalis fabulosa</tp:taxon-name></italic> also has denticles both dorsally and ventrally on the pedipalpal femur, while <italic><tp:taxon-name>Forsteropsalis bona</tp:taxon-name></italic> has denticles dorsally only.</p><!--PageBreak--><p>An interesting feature of <italic><tp:taxon-name>Forsteropsalis bona</tp:taxon-name></italic> is the presence of a strong ventrodistal tooth on the end of each of the proximal pseudosegments of the distitarsus. This tooth sits between the two spinose setae generally present on each tarsal pseudosegment in all <tp:taxon-name>Enantiobuninae</tp:taxon-name> (<xref ref-type="fig" rid="F1">Fig. 1D</xref>). Such a feature has not previously been recorded for this subfamily, though it is also present in <italic><tp:taxon-name>Forsteropsalis fabulosa</tp:taxon-name></italic> (specimens from MONZ, details given in <xref ref-type="bibr" rid="B9">Taylor 2011</xref>). This may represent a distinct synapomorphy of these two species.</p><p>The glans of both <italic><tp:taxon-name>Forsteropsalis fabulosa</tp:taxon-name></italic> (<xref ref-type="bibr" rid="B9">Taylor 2011</xref>) and <italic><tp:taxon-name>Forsteropsalis bona</tp:taxon-name></italic> is relatively short compared to other <italic><tp:taxon-name>Forsteropsalis</tp:taxon-name></italic> species, and converges in shape on that of the Australian genus <italic><tp:taxon-name>Megalopsalis</tp:taxon-name></italic> (<xref ref-type="bibr" rid="B9">Taylor 2011</xref>, <xref ref-type="bibr" rid="B11">2013</xref>). Nevertheless, the remaining features of these two species support a direct relationship with other New Zealand species of <italic><tp:taxon-name>Pantopsalis</tp:taxon-name></italic> and <italic><tp:taxon-name>Forsteropsalis</tp:taxon-name></italic>, and with <italic><tp:taxon-name>Forsteropsalis</tp:taxon-name></italic> in particular. These features include dorsal papillae on the glans (<xref ref-type="bibr" rid="B9">Taylor 2011</xref>), setae on the mobile finger of the chelicera (absent in <italic><tp:taxon-name>Megalopsalis</tp:taxon-name></italic> except <italic><tp:taxon-name>Megalopsalis caeruleomontium</tp:taxon-name></italic>; <xref ref-type="bibr" rid="B9">Taylor 2011</xref>, <xref ref-type="bibr" rid="B11">2013</xref>), and an array of denticles on the medial side of the pedipalpal coxa (<xref ref-type="fig" rid="F3">Fig. 3A</xref>; <xref ref-type="bibr" rid="B9">Taylor 2011</xref>).</p></tp:treatment-sec><tp:treatment-sec><!--Section generated to contain objects referenced in tp:taxon-treatment.--><fig id="F3" position="float" orientation="portrait"><label>Figure 3.</label><caption><p>Mouthparts of selected New Zealand <tp:taxon-name>Neopilionidae</tp:taxon-name>, showing morphology of pedipalpal coxae. <bold>A</bold> <italic><tp:taxon-name>Forsteropsalis chiltoni</tp:taxon-name></italic>, with medial denticles <bold>B</bold> <italic><tp:taxon-name>Pantopsalis albipalpis</tp:taxon-name></italic>, with sclerotised medial flange overhanging cervix <bold>C</bold> <italic><tp:taxon-name>Mangatangi parvum</tp:taxon-name></italic>, with unarmed, simple coxae.</p></caption><graphic xmlns:xlink="http://www.w3.org/1999/xlink" xlink:href="zookeys-434-037-g003.jpg" position="float" orientation="portrait" xlink:type="simple"/></fig></tp:treatment-sec><ref-list><ref id="B9"><mixed-citation xmlns:xlink="http://www.w3.org/1999/xlink" xlink:type="simple"><person-group><name name-style="western"><surname>Taylor</surname><given-names>CK</given-names></name></person-group> (<year>2011</year>) <article-title>Revision of the genus <italic>Megalopsalis</italic> (Arachnida: Opiliones: Phalangioidea) in Australia and New Zealand and implications for phalangioid classification.</article-title><source>Zootaxa</source><volume>2773</volume>: <fpage>1</fpage>–<lpage>65</lpage>.</mixed-citation></ref><ref id="B6"><mixed-citation xmlns:xlink="http://www.w3.org/1999/xlink" xlink:type="simple"><person-group><name name-style="western"><surname>Phillipps</surname><given-names>WJ</given-names></name><name name-style="western"><surname>Grimmett</surname><given-names>RER</given-names></name></person-group> (<year>1932</year>) <article-title>Some new Opiliones from New Zealand.</article-title><source>Proceedings of the Zoological Society of London</source><volume>1932</volume>: <fpage>731</fpage>–<lpage>740</lpage>.</mixed-citation></ref><ref id="B11"><mixed-citation xmlns:xlink="http://www.w3.org/1999/xlink" xlink:type="simple"><person-group><name name-style="western"><surname>Taylor</surname><given-names>CK</given-names></name></person-group> (<year>2013</year>) <article-title>Further revision of the genus <italic>Megalopsalis</italic> (Opiliones, Neopilionidae), with the description of seven new species.</article-title><source>ZooKeys</source><volume>328</volume>: <fpage>59</fpage>–<lpage>117</lpage>. doi: <ext-link ext-link-type="doi" xlink:href="10.3897/zookeys.328.5439" xlink:type="simple">10.3897/zookeys.328.5439</ext-link></mixed-citation></ref></ref-list></tp:taxon-treatment>
