# Supplementary material for: Two new species of harvestmen (Opiliones, Eupnoi, Neopilionidae) from Waitomo, New Zealand
Source: Zookeys. 2014 Aug 14;(434):37–45. doi: 10.3897/zookeys.434.7486 (PMC4141165; doi:10.3897/zookeys.434.7486)
Supplement: XML Treatment for Forsteropsalis fabulosa [file zookeys.434.7486-treatment2.xml]

<!DOCTYPE tp:taxon-treatment
  PUBLIC "-//TaxonX//DTD Taxonomic Treatment Publishing DTD v0 20100105//EN" "tax-treatment-NSO.dtd">
<tp:taxon-treatment xmlns:tp="http://www.plazi.org/taxpub"><tp:treatment-meta><kwd-group><label>Taxon classification</label><kwd><named-content content-type="kingdom">Animalia</named-content></kwd><kwd><named-content content-type="order">Opiliones</named-content></kwd><kwd><named-content content-type="family">Neopilionidae</named-content></kwd></kwd-group><mixed-citation publication-type="journal"><person-group><name><surname>Taylor</surname><given-names>Christopher K.</given-names></name><name><surname>Probert</surname><given-names>Anna</given-names></name></person-group><article-title>Two new species of harvestmen (Opiliones, Eupnoi, Neopilionidae) from Waitomo, New Zealand</article-title><source>Zookeys</source><day>14</day><month>8</month><year>2014</year><volume>2014</volume><issue>434</issue><fpage>37</fpage><lpage>45</lpage><pub-id pub-id-type="doi">10.3897/zookeys.434.7486</pub-id></mixed-citation></tp:treatment-meta><tp:nomenclature><tp:taxon-name>
                        <tp:taxon-name-part taxon-name-part-type="genus">Forsteropsalis</tp:taxon-name-part>
                        <tp:taxon-name-part taxon-name-part-type="species">fabulosa</tp:taxon-name-part>
                    </tp:taxon-name><tp:taxon-authority>(Phillipps &amp; Grimmett, 1932)</tp:taxon-authority><tp:nomenclature-citation-list><tp:nomenclature-citation><tp:taxon-name>Macropsalis fabulosa</tp:taxon-name><comment> Phillipps &amp; Grimmett, 1932: 731–733, fig. p. 732.</comment></tp:nomenclature-citation><tp:nomenclature-citation><tp:taxon-name>Megalopsalis fabulosa</tp:taxon-name><comment> (Phillipps &amp; Grimmett) – <xref ref-type="bibr" rid="B2">Forster 1944</xref>: 186–187, figs 10–11 (misidentification of <italic><tp:taxon-name>Forsteropsalis inconstans</tp:taxon-name></italic>).</comment></tp:nomenclature-citation><tp:nomenclature-citation><tp:taxon-name>Megalopsalis tumida</tp:taxon-name><comment><xref ref-type="bibr" rid="B2">Forster 1944</xref>: 188–189, figs 4–6 syn. n.</comment></tp:nomenclature-citation><tp:nomenclature-citation><tp:taxon-name>Forsteropsalis fabulosa</tp:taxon-name><comment> (Phillipps &amp; Grimmett) – <xref ref-type="bibr" rid="B9">Taylor 2011</xref>: 51, figs 99–101, <xref ref-type="bibr" rid="B10">2012</xref>: 49.</comment></tp:nomenclature-citation><tp:nomenclature-citation><tp:taxon-name>Forsteropsalis tumida</tp:taxon-name><comment> (Forster) – <xref ref-type="bibr" rid="B9">Taylor 2011</xref>: 60–61, figs 124–127.</comment></tp:nomenclature-citation></tp:nomenclature-citation-list></tp:nomenclature><tp:treatment-sec sec-type="Comments"><title>Comments.</title><p><italic><tp:taxon-name>Forsteropsalis fabulosa</tp:taxon-name></italic> and <italic><tp:taxon-name>Forsteropsalis tumida</tp:taxon-name></italic> were distinguished in <xref ref-type="bibr" rid="B9">Taylor (2011)</xref> solely by the degree of dilation of the second cheliceral segment, with the latter supposedly more inflated in <italic><tp:taxon-name>Forsteropsalis tumida</tp:taxon-name></italic> than in <italic><tp:taxon-name>Forsteropsalis fabulosa</tp:taxon-name></italic>. A number of species of <italic><tp:taxon-name>Forsteropsalis</tp:taxon-name></italic> and its sister genus <italic><tp:taxon-name>Pantopsalis</tp:taxon-name></italic> are now known to vary in cheliceral dilation (<xref ref-type="bibr" rid="B8">Taylor 2004</xref>, <xref ref-type="bibr" rid="B9">2011</xref>, <xref ref-type="bibr" rid="B11">2013</xref>, and see <italic><tp:taxon-name>Forsteropsalis photophaga</tp:taxon-name></italic> below). <italic><tp:taxon-name>Forsteropsalis fabulosa</tp:taxon-name></italic> and <italic><tp:taxon-name>Forsteropsalis tumida</tp:taxon-name></italic> were both described from the Wellington district, and there seems to no longer be any justification for separating them as different species. <italic><tp:taxon-name>Forsteropsalis tumida</tp:taxon-name></italic> is therefore regarded herein as a junior synonym of <italic><tp:taxon-name>Forsteropsalis fabulosa</tp:taxon-name></italic> (syn. n.).</p></tp:treatment-sec><ref-list><ref id="B2"><mixed-citation xmlns:xlink="http://www.w3.org/1999/xlink" xlink:type="simple"><person-group><name name-style="western"><surname>Forster</surname><given-names>RR</given-names></name></person-group> (<year>1944</year>) <article-title>The genus <italic>Megalopsalis</italic> Roewer in New Zealand with keys to the New Zealand genera of Opiliones.</article-title><source>Records of the Dominion Museum</source><volume>1</volume>(<issue>1</issue>): <fpage>183</fpage>–<lpage>192</lpage>.</mixed-citation></ref><ref id="B9"><mixed-citation xmlns:xlink="http://www.w3.org/1999/xlink" xlink:type="simple"><person-group><name name-style="western"><surname>Taylor</surname><given-names>CK</given-names></name></person-group> (<year>2011</year>) <article-title>Revision of the genus <italic>Megalopsalis</italic> (Arachnida: Opiliones: Phalangioidea) in Australia and New Zealand and implications for phalangioid classification.</article-title><source>Zootaxa</source><volume>2773</volume>: <fpage>1</fpage>–<lpage>65</lpage>.</mixed-citation></ref><ref id="B10"><mixed-citation xmlns:xlink="http://www.w3.org/1999/xlink" xlink:type="simple"><person-group><name name-style="western"><surname>Taylor</surname><given-names>CK</given-names></name></person-group> (<year>2012</year>) <article-title>Clarification of the type status of <italic>Macropsalis fabulosa</italic> Phillipps &amp; Grimmett 1932.</article-title><source>Zootaxa</source><volume>3194</volume>: <fpage>49</fpage>–<lpage>50</lpage>.</mixed-citation></ref><ref id="B8"><mixed-citation xmlns:xlink="http://www.w3.org/1999/xlink" xlink:type="simple"><person-group><name name-style="western"><surname>Taylor</surname><given-names>CK</given-names></name></person-group> (<year>2004</year>) <article-title>New Zealand harvestmen of the subfamily Megalopsalidinae (Opiliones: Monoscutidae) – the genus <italic>Pantopsalis</italic>.</article-title><source>Tuhinga</source><volume>15</volume>: <fpage>53</fpage>–<lpage>76</lpage>.</mixed-citation></ref><ref id="B11"><mixed-citation xmlns:xlink="http://www.w3.org/1999/xlink" xlink:type="simple"><person-group><name name-style="western"><surname>Taylor</surname><given-names>CK</given-names></name></person-group> (<year>2013</year>) <article-title>Further revision of the genus <italic>Megalopsalis</italic> (Opiliones, Neopilionidae), with the description of seven new species.</article-title><source>ZooKeys</source><volume>328</volume>: <fpage>59</fpage>–<lpage>117</lpage>. doi: <ext-link ext-link-type="doi" xlink:href="10.3897/zookeys.328.5439" xlink:type="simple">10.3897/zookeys.328.5439</ext-link></mixed-citation></ref></ref-list></tp:taxon-treatment>
