# Supplementary material for: Two new species of harvestmen (Opiliones, Eupnoi, Neopilionidae) from Waitomo, New Zealand
Source: Zookeys. 2014 Aug 14;(434):37–45. doi: 10.3897/zookeys.434.7486 (PMC4141165; doi:10.3897/zookeys.434.7486)
Supplement: XML Treatment for Forsteropsalis photophaga [file zookeys.434.7486-treatment3.xml]

<!DOCTYPE tp:taxon-treatment
  PUBLIC "-//TaxonX//DTD Taxonomic Treatment Publishing DTD v0 20100105//EN" "tax-treatment-NSO.dtd">
<tp:taxon-treatment xmlns:tp="http://www.plazi.org/taxpub"><tp:treatment-meta><kwd-group><label>Taxon classification</label><kwd><named-content content-type="kingdom">Animalia</named-content></kwd><kwd><named-content content-type="order">Opiliones</named-content></kwd><kwd><named-content content-type="family">Neopilionidae</named-content></kwd></kwd-group><mixed-citation publication-type="journal"><person-group><name><surname>Taylor</surname><given-names>Christopher K.</given-names></name><name><surname>Probert</surname><given-names>Anna</given-names></name></person-group><article-title>Two new species of harvestmen (Opiliones, Eupnoi, Neopilionidae) from Waitomo, New Zealand</article-title><source>Zookeys</source><day>14</day><month>8</month><year>2014</year><volume>2014</volume><issue>434</issue><fpage>37</fpage><lpage>45</lpage><pub-id pub-id-type="doi">10.3897/zookeys.434.7486</pub-id></mixed-citation></tp:treatment-meta><tp:nomenclature><tp:taxon-name>
                        <tp:taxon-name-part taxon-name-part-type="genus">Forsteropsalis</tp:taxon-name-part>
                        <tp:taxon-name-part taxon-name-part-type="species">photophaga</tp:taxon-name-part>
                        <object-id xmlns:xlink="http://www.w3.org/1999/xlink" content-type="zoobank" xlink:type="simple">http://zoobank.org/633102AB-D0FD-4F91-8A38-CFDF1ECDF08F</object-id>
                    </tp:taxon-name><tp:taxon-status xmlns:xlink="http://www.w3.org/1999/xlink" xlink:type="simple">sp. n.</tp:taxon-status><xref ref-type="fig" rid="F2">Figure 2</xref></tp:nomenclature><tp:treatment-sec sec-type="Holotype male"><title>Holotype male.</title><p><bold>WO.</bold> Waitomo, Gardners Gut Cave System, 200 yards from Zweihöllen entrance, 25 June 1977, W. L. Blundell (MONZ).</p></tp:treatment-sec><tp:treatment-sec sec-type="Paratypes"><title>Paratypes.</title><p><bold>WO.</bold> 1 male, Giants Cavern, Hollow Hill Cave, Te Kuiti, in ‘Crows Nest’, 60–70 ft high, 12 January 1958, coll. R. W. Taylor (MONZ); 1 male, Aussie <!--PageBreak-->Cave, Taumatamaire Rd, Waitomo County, 50 ft, 16 May 1966, K. A. J. Wise (MONZ); 2 males, Stubbs Farm, Waitomo, on rocky cave substrate, February 2013, G. Holwell et al. (NZAC); 2 males, Mangapohue Cave, Stubbs Farm, Waitomo, on rocky cave substrate, 21 Oct 2013, A. Probert &amp; D. Townsend (NZAC).</p></tp:treatment-sec><tp:treatment-sec sec-type="Etymology"><title>Etymology.</title><p>From the Greek <italic>phos</italic>, light, and <italic>phagein</italic>, to eat, in reference to this species’ predation of the glow-worm <italic><tp:taxon-name>Arachnocampa luminosa</tp:taxon-name></italic>.</p></tp:treatment-sec><tp:treatment-sec sec-type="Male (n=7)"><title>Male (n=7).</title><p>Total body length 3.5–6.1; prosoma length 1.9–2.1, width 2.5–3.9. Prosoma (including ocularium) unarmed except for few black setae (<xref ref-type="fig" rid="F2">Fig. 2A</xref>); ground colour orange-brown with longitudinal yellow stripes on either side of ocularium (live colouration light to mid-brown with pale yellow stripes). Ozopores elongate, with small flanking lobes. Opisthosoma grey-brown. Mouthparts cream-coloured; medial side of pedipalpal coxa with array of sharp denticles; cervix with single pair of denticles laterally. Coxa I orange; remaining coxae and venter of opisthosoma yellow. <!--PageBreak--><italic>Chelicerae</italic> (<xref ref-type="fig" rid="F2">Fig. 2B, D</xref>): Segment I length 3.4–6.5, segment II 4.9–9.1. Elongate; orange except for lighter yellow patch at distal end of first segment. First segment dorsally with scattered denticles, becoming more elongate retrolaterally, ventrally with longitudinal prolateral and retrolateral rows of elongate denticles and some scattered median denticles proximally. Second segment mildly to notably inflated, sub-conical, evenly denticulate with longitudinal rows of more elongate denticles dorsally and retrolaterally. Cheliceral fingers elongate, slightly bowed apart; setae present along central third of mobile finger. <italic>Pedipalps</italic>: Femur length 4.6–6.5, patella 2.8–3.2, tibia 2.2–2.8, tarsus 4.8–5.7. Distinctly elongate; yellow. Median side of coxa with array of sharp denticles. Femur with few denticles dorsally in proximal half; remainder of pedipalp unarmed. Patella, tibia and proximal half of tarsus densely covered with plumose setae; microtrichia present over entirety of patella, tibia and tarsus; patella with small, rounded, prodistal apophysis (<xref ref-type="fig" rid="F2">Fig. 2C</xref>). Tarsal claw without ventral tooth-row. <italic>Legs</italic>: Leg I femur length 8.1–11.0, patella 1.9–2.2, tibia 8.4–10.7; leg II femur 14.0–17.7, patella 1.9–2.5, tibia 16.0–19.0; leg III femur 7.1–9.4, patella 1.6–1.9, tibia 7.6–9.8; leg IV femur 9.0–12.2, patella 1.8–2.2, tibia 10.3–12.4. Yellow. Proximal half of femur I with few scattered dorsal denticles; remainder of legs unarmed. Tibia II with 12 pseudosegments; tibia IV with three pseudosegments. <italic>Penis</italic> (<xref ref-type="fig" rid="F2">Fig. 2E–F</xref>): Shaft subquadrate; tendon long. Bristle groups relatively long, posterior bristle group with longest bristles reaching dorsal margin in lateral view. Glans relatively long, subrectangular in ventral view, remaining relatively deep to distal end but with dorsodistal end rounded.</p><fig id="F2" position="float" orientation="portrait"><label>Figure 2.</label><caption><p><italic><tp:taxon-name>Forsteropsalis photophaga</tp:taxon-name></italic> sp. n. <bold>A</bold> dorsal view of body, holotype, with parasitic mite attached <bold>B</bold> anterolateral view of body, pedipalps and chelicerae, holotype <bold>C</bold> dorsal view of right pedipalpal patella and tibia, holotype <bold>D</bold> anterolateral view of chelicerae of specimen from Aussie Cave, showing more inflated chelicerae <bold>E</bold> penis, ventral view, holotype <bold>F</bold> penis, right lateral view, holotype.</p></caption><graphic xmlns:xlink="http://www.w3.org/1999/xlink" xlink:href="zookeys-434-037-g002.jpg" position="float" orientation="portrait" xlink:type="simple"/></fig></tp:treatment-sec><tp:treatment-sec sec-type="Comments"><title>Comments.</title><p>Females of this species are currently unknown. The holotype of <italic><tp:taxon-name>Forsteropsalis photophaga</tp:taxon-name></italic> when first examined had a parasitic mite attached to the opisthosoma (<xref ref-type="fig" rid="F2">Fig. 2A</xref>). This mite is a representative of the <tp:taxon-name>Microtrombidiidae</tp:taxon-name>, a family that has not previously been recorded as parasitic on <tp:taxon-name>Opiliones</tp:taxon-name>; a more detailed description is currently being prepared by C. Taylor.</p><p>The genera <italic><tp:taxon-name>Pantopsalis</tp:taxon-name></italic> and <italic><tp:taxon-name>Forsteropsalis</tp:taxon-name></italic> have hitherto been regarded as well distinguished by the morphology of the cheliceral fingers (crescent-shaped in <italic><tp:taxon-name>Pantopsalis</tp:taxon-name></italic> vs bowed in <italic><tp:taxon-name>Forsteropsalis</tp:taxon-name></italic>), pedipalpal patellar apophysis (hypersetose and rounded in <italic><tp:taxon-name>Pantopsalis</tp:taxon-name></italic>, sparsely setose and triangular in <italic><tp:taxon-name>Forsteropsalis</tp:taxon-name></italic>) and penile bristle groups (shorter in <italic><tp:taxon-name>Pantopsalis</tp:taxon-name></italic> than in <italic><tp:taxon-name>Forsteropsalis</tp:taxon-name></italic>) (<xref ref-type="bibr" rid="B8">Taylor 2004</xref>, <xref ref-type="bibr" rid="B9">2011</xref>). The current species blurs this distinction: in its hypersetose and rounded pedipalpal apophysis it resembles <italic><tp:taxon-name>Pantopsalis</tp:taxon-name></italic>, but its elongate cheliceral fingers and penile bristle groups are more characteristic of <italic><tp:taxon-name>Forsteropsalis</tp:taxon-name></italic>. It also possesses an array of denticles on the medial side of the pedipalpal coxa as found in <italic><tp:taxon-name>Forsteropsalis</tp:taxon-name></italic> species (<xref ref-type="fig" rid="F3">Fig. 3A</xref>; <xref ref-type="bibr" rid="B9">Taylor 2011</xref>). We therefore assign it to the latter genus herein. A hypersetose, rounded patella is also present in the female of <italic><tp:taxon-name>Forsteropsalis grimmetti</tp:taxon-name></italic>, though the male of that species possesses a more typical <italic><tp:taxon-name>Forsteropsalis</tp:taxon-name></italic>-type patella (<xref ref-type="bibr" rid="B9">Taylor 2011</xref>). It is possible that the hypersetose patella is in fact a symplesiomorphy of <italic><tp:taxon-name>Pantopsalis</tp:taxon-name></italic> and <italic><tp:taxon-name>Forsteropsalis</tp:taxon-name></italic>, with <italic><tp:taxon-name>Forsteropsalis photophaga</tp:taxon-name></italic> being a basal member of the latter genus.</p><fig id="F3" position="float" orientation="portrait"><label>Figure 3.</label><caption><p>Mouthparts of selected New Zealand <tp:taxon-name>Neopilionidae</tp:taxon-name>, showing morphology of pedipalpal coxae. <bold>A</bold> <italic><tp:taxon-name>Forsteropsalis chiltoni</tp:taxon-name></italic>, with medial denticles <bold>B</bold> <italic><tp:taxon-name>Pantopsalis albipalpis</tp:taxon-name></italic>, with sclerotised medial flange overhanging cervix <bold>C</bold> <italic><tp:taxon-name>Mangatangi parvum</tp:taxon-name></italic>, with unarmed, simple coxae.</p></caption><graphic xmlns:xlink="http://www.w3.org/1999/xlink" xlink:href="zookeys-434-037-g003.jpg" position="float" orientation="portrait" xlink:type="simple"/></fig><p><italic><tp:taxon-name>Forsteropsalis photophaga</tp:taxon-name></italic> can be readily distinguished from all other <tp:taxon-name>Neopilionidae</tp:taxon-name> in New Zealand by the hypertrophied denticle rows on the second cheliceral segment. The only other neopilionid with comparable chelicerae is the major male of the Tasmanian species <italic><tp:taxon-name>Megalopsalis nigricans</tp:taxon-name></italic> (<xref ref-type="bibr" rid="B4">Hickman 1957</xref>). This, however, is a much smaller species, with very different genital morphology and with small ozopores unlike those of any <italic><tp:taxon-name>Forsteropsalis</tp:taxon-name></italic> species (<xref ref-type="bibr" rid="B4">Hickman 1957</xref>, <xref ref-type="bibr" rid="B11">Taylor 2013</xref>).</p><!--PageBreak--></tp:treatment-sec><ref-list><ref id="B8"><mixed-citation xmlns:xlink="http://www.w3.org/1999/xlink" xlink:type="simple"><person-group><name name-style="western"><surname>Taylor</surname><given-names>CK</given-names></name></person-group> (<year>2004</year>) <article-title>New Zealand harvestmen of the subfamily Megalopsalidinae (Opiliones: Monoscutidae) – the genus <italic>Pantopsalis</italic>.</article-title><source>Tuhinga</source><volume>15</volume>: <fpage>53</fpage>–<lpage>76</lpage>.</mixed-citation></ref><ref id="B9"><mixed-citation xmlns:xlink="http://www.w3.org/1999/xlink" xlink:type="simple"><person-group><name name-style="western"><surname>Taylor</surname><given-names>CK</given-names></name></person-group> (<year>2011</year>) <article-title>Revision of the genus <italic>Megalopsalis</italic> (Arachnida: Opiliones: Phalangioidea) in Australia and New Zealand and implications for phalangioid classification.</article-title><source>Zootaxa</source><volume>2773</volume>: <fpage>1</fpage>–<lpage>65</lpage>.</mixed-citation></ref><ref id="B4"><mixed-citation xmlns:xlink="http://www.w3.org/1999/xlink" xlink:type="simple"><person-group><name name-style="western"><surname>Hickman</surname><given-names>VV</given-names></name></person-group> (<year>1957</year>) <article-title>Some Tasmanian harvestmen of the sub-order Palpatores.</article-title><source>Papers and Proceedings of the Royal Society of Tasmania</source><volume>91</volume>: <fpage>65</fpage>–<lpage>79</lpage>.</mixed-citation></ref><ref id="B11"><mixed-citation xmlns:xlink="http://www.w3.org/1999/xlink" xlink:type="simple"><person-group><name name-style="western"><surname>Taylor</surname><given-names>CK</given-names></name></person-group> (<year>2013</year>) <article-title>Further revision of the genus <italic>Megalopsalis</italic> (Opiliones, Neopilionidae), with the description of seven new species.</article-title><source>ZooKeys</source><volume>328</volume>: <fpage>59</fpage>–<lpage>117</lpage>. doi: <ext-link ext-link-type="doi" xlink:href="10.3897/zookeys.328.5439" xlink:type="simple">10.3897/zookeys.328.5439</ext-link></mixed-citation></ref></ref-list></tp:taxon-treatment>
